# Supplementary material for: Co-Encapsulation of Tannic Acid and Resveratrol in Zein/Pectin Nanoparticles: Stability, Antioxidant Activity, and Bioaccessibility
Source: Foods. 2022 Nov 2;11(21):3478. doi: 10.3390/foods11213478 (PMC9656218; doi:10.3390/foods11213478)
Supplement: Supplementary file 1 [file foods-11-03478-s001.zip]

Archive with 1 entries (1 files):
- foods-1993826-supplementary.pdf
